# Supplementary material for: Identification of candidate genes involved in wax deposition in Poa pratensis by RNA-seq
Source: BMC Genomics. 2016 Apr 29;17:314. doi: 10.1186/s12864-016-2641-2 (PMC4850629; doi:10.1186/s12864-016-2641-2)
Supplement: Additional file 2: Table S1. — List of DEG unigenes between NEZm and EBZ related to KEGG pathway. Table S2. Candidate genes involved in fatty acids and cuticular wax biosynthesis in P. pratensis leaf. Table S3. List of unigenes involved in defense response that is differentially expressed in EBZ versus NEZm. Table S4. Putative epidermal patterning factor (EPF) differentially expressed between NEZm and EBZ. Table S5. Putative bHLH transcription factor differentially expressed between NEZm and EBZ. Table S6. The primers used in quantitative real-time PCR analysis. (XLS 118 kb) [file 12864_2016_2641_MOESM2_ESM.xls]

## Sheet: Additional file 2 Table S1
Table S1 List of DEG unigenes between NEZ and EBZ related to KEGG pathway
#Pathway	ko_ID	Unigene ID
Galactose metabolism	ko00052	c151406.graph_c0;c167756.graph_c0;c170147.graph_c0;c171911.graph_c0;c177964.graph_c0;c182677.graph_c0;c184331.graph_c0;c186783.graph_c0;c189074.graph_c0	K06611+K01193+K01784+K01193+K01193+K00850+K00844+K00849+K01193
Other glycan degradation	ko00511	c160060.graph_c0;c161855.graph_c0;c166217.graph_c0;c166217.graph_c1;c179097.graph_c0	K01191+K01191+K01191+K12311+K12373
Zeatin biosynthesis	ko00908	c169212.graph_c0	K00279
Propanoate metabolism	ko00640	c175184.graph_c0;c184023.graph_c1	K00128+K01895
Endocytosis	ko04144	c139620.graph_c0	K03283
Taurine and hypotaurine metabolism	ko00430	c176468.graph_c7;c179398.graph_c0;c183280.graph_c0	K01580+K10712+K10712
Purine metabolism	ko00230	c181482.graph_c1;c181524.graph_c0;c184385.graph_c0;c184768.graph_c0;c185352.graph_c0;c187169.graph_c0;c187617.graph_c0;c189346.graph_c0;c191154.graph_c0	K00940+K01933+K10807+K00856+K02684+K00873+K10808+K10807+K02320
Cyanoamino acid metabolism	ko00460	c158609.graph_c0;c164239.graph_c0;c175354.graph_c0;c183543.graph_c0;c185835.graph_c0	K05350+K05350+K00600+K05350+K08249
mRNA surveillance pathway	ko03015	c168006.graph_c0;c169012.graph_c0;c171173.graph_c0;c172665.graph_c0;c173474.graph_c2;c176082.graph_c0;c179510.graph_c0;c185111.graph_c3;c188440.graph_c0	K03265+K14325+K11584+K14325+K13171+K03265+K14325+K13171+K11584
Riboflavin metabolism	ko00740	c181658.graph_c0;c189964.graph_c0	K00793+K14652
Lysine biosynthesis	ko00300	c147140.graph_c1;c176539.graph_c0;c180671.graph_c0	K00928+K00928+K00215
Fatty acid elongation in mitochondria	ko00062	c171389.graph_c0	K01074
Butanoate metabolism	ko00650	c176468.graph_c7	K01580
Ether lipid metabolism	ko00565	c175526.graph_c0;c179763.graph_c0	K13510+K01047
Glyoxylate and dicarboxylate metabolism	ko00630	c171968.graph_c1;c178108.graph_c0;c180956.graph_c0	K11517+K11517+K11517
Ubiquitin mediated proteolysis	ko04120	c173350.graph_c0;c175566.graph_c0;c181867.graph_c0	K10576+K06688+K04506
Protein processing in endoplasmic reticulum	ko04141	c139620.graph_c0;c158476.graph_c0;c166791.graph_c0;c168336.graph_c0;c180688.graph_c0;c180688.graph_c1;c181749.graph_c0;c185025.graph_c0;c186140.graph_c0;c187148.graph_c0;c187436.graph_c0;c189751.graph_c0;c189751.graph_c1	K03283+K12666+K04079+K08054+K08057+K08057+K09580+K12670+K08057+K09584+K09490+K08054+K08054
Pentose and glucuronate interconversions	ko00040	c159633.graph_c0;c165248.graph_c0;c175184.graph_c0;c176414.graph_c1;c178967.graph_c0;c183199.graph_c0;c183199.graph_c1;c188264.graph_c0;c188264.graph_c1;c189059.graph_c0;c189826.graph_c0	K00012+K00012+K00128+K00012+K01728+K01051+K01051+K01051+K01051+K01728+K00012
Nucleotide excision repair	ko03420	c170065.graph_c0;c176462.graph_c0;c179330.graph_c0;c182895.graph_c0;c184519.graph_c0;c186582.graph_c0	K07466+K10843+K10755+K04802+K10739+K07466
Terpenoid backbone biosynthesis	ko00900	c172914.graph_c2;c174516.graph_c0;c174516.graph_c1;c180231.graph_c0;c181266.graph_c0;c185447.graph_c0;c186310.graph_c0;c187696.graph_c0;c189413.graph_c0	K10960+K00787+K00787+K01597+K05356+K00787+K00021+K11778+K00787
RNA degradation	ko03018	c169686.graph_c0;c178646.graph_c0;c183499.graph_c0;c190015.graph_c0	K03654+K04077+K04077+K01689
Pyruvate metabolism	ko00620	c170228.graph_c0;c171032.graph_c0;c174013.graph_c0;c175184.graph_c0;c175404.graph_c0;c183486.graph_c0;c183486.graph_c1;c184023.graph_c1;c187169.graph_c0;c189141.graph_c0;c189734.graph_c0;c191011.graph_c0	K01595+K00382+K00627+K00128+K01595+K01595+K01595+K01895+K00873+K01006+K01610+K01595
RNA polymerase	ko03020	c188272.graph_c0	K03093
Phenylalanine metabolism	ko00360	c154360.graph_c0;c160411.graph_c0;c166937.graph_c0;c171212.graph_c0;c172545.graph_c0;c173634.graph_c0;c176547.graph_c0;c176547.graph_c1;c176953.graph_c0;c178481.graph_c0;c179434.graph_c0;c182955.graph_c0	K00276+K00430+K00276+K10775+K00276+K00430+K00430+K00430+K13064+K00430+K00430+K00815
Isoquinoline alkaloid biosynthesis	ko00950	c148380.graph_c0;c154360.graph_c0;c166937.graph_c0;c172545.graph_c0;c181527.graph_c0;c182955.graph_c0	K01592+K00276+K00276+K00276+K01592+K00815
Valine, leucine and isoleucine biosynthesis	ko00290	c174401.graph_c0;c186484.graph_c0	K00826+K01687
Tyrosine metabolism	ko00350	c148380.graph_c0;c154360.graph_c0;c166937.graph_c0;c172545.graph_c0;c181527.graph_c0;c182955.graph_c0;c186404.graph_c0	K01592+K00276+K00276+K00276+K01592+K00815+K00121
Ribosome	ko03010	c158380.graph_c0;c161371.graph_c0;c161400.graph_c0;c161660.graph_c0;c165528.graph_c0;c165528.graph_c1;c165796.graph_c1;c167755.graph_c0;c168862.graph_c0;c169653.graph_c0;c170063.graph_c0;c170063.graph_c1;c170087.graph_c0;c171264.graph_c0;c171970.graph_c0;c172779.graph_c0;c172829.graph_c0;c172890.graph_c0;c173596.graph_c0;c174030.graph_c0;c174493.graph_c0;c174707.graph_c1;c174726.graph_c0;c175046.…	K02998+K02915+K02981+K02920+K02893+K02893+K02910+K02921+K02872+K02882+K02981+K02981+K02908+K02924+K02883+K02923+K02973+K02989+K02910+K02943+K02918+K02966+K02973+K02958+K02927+K02900+K02951+K02865+K02898+K02949+K02995+K02901+K02889+K02981+K02993+K02873+K02934+K02955+K02897+K02953+K02932+K02991+K02989+K02938+K02941+K02930+K02960+K02997+K02996+K02987+K02998+K02925
Biosynthesis of unsaturated fatty acids	ko01040	c168609.graph_c0;c179755.graph_c0;c180006.graph_c1;c184428.graph_c0	K00059+K03921+K00059+K10257
Phagosome	ko04145	c154414.graph_c0;c158674.graph_c3;c164066.graph_c0;c168336.graph_c0;c168375.graph_c0;c172294.graph_c0;c172294.graph_c1;c174190.graph_c1;c174190.graph_c2;c174190.graph_c3;c176006.graph_c2;c176448.graph_c1;c180074.graph_c2;c180688.graph_c0;c180688.graph_c1;c186140.graph_c0;c187065.graph_c0;c188120.graph_c0;c188459.graph_c0;c189751.graph_c0;c189751.graph_c1	K01365+K07374+K07375+K08054+K07374+K01365+K01365+K07374+K07374+K07374+K07375+K01365+K05692+K08057+K08057+K08057+K07375+K07375+K07374+K08054+K08054
Base excision repair	ko03410	c141480.graph_c0;c172553.graph_c0;c172996.graph_c0;c182895.graph_c0;c183735.graph_c0;c184655.graph_c0;c188015.graph_c0;c189062.graph_c0	K01246+K10773+K01246+K04802+K04799+K01246+K10798+K10798
Vitamin B6 metabolism	ko00750	c179299.graph_c0	K01733
Oxidative phosphorylation	ko00190	c154930.graph_c1;c167148.graph_c0;c173548.graph_c0;c174910.graph_c0;c177792.graph_c0;c181651.graph_c1;c185247.graph_c2;c185834.graph_c3;c188360.graph_c0;c191575.graph_c0	K03885+K03885+K01507+K02140+K05582+K00234+K01535+K02111+K01507+K05575
Starch and sucrose metabolism	ko00500	c158609.graph_c0;c159633.graph_c0;c164239.graph_c0;c165248.graph_c0;c167756.graph_c0;c169249.graph_c0;c171893.graph_c2;c171911.graph_c0;c174267.graph_c0;c174517.graph_c0;c175677.graph_c0;c176414.graph_c1;c177198.graph_c0;c177324.graph_c0;c177833.graph_c0;c177833.graph_c2;c177833.graph_c3;c177964.graph_c0;c177971.graph_c0;c178964.graph_c0;c181909.graph_c0;c182372.graph_c0;c182891.graph_c0;c182891.…	K05350+K00012+K05350+K00012+K01193+K00847+K00703+K01193+K08679+K00695+K01179+K00012+K08679+K00975+K00695+K00695+K00695+K01193+K00975+K00847+K00975+K13648+K00770+K00770+K01051+K01051+K05350+K00844+K00770+K00975+K13648+K00695+K01051+K01051+K01193+K08679+K00012+K13648+K00696
beta-Alanine metabolism	ko00410	c154360.graph_c0;c166937.graph_c0;c172545.graph_c0;c175184.graph_c0;c176468.graph_c7;c192520.graph_c0	K00276+K00276+K00276+K00128+K01580+K00797
Photosynthesis	ko00195	c170206.graph_c0;c173574.graph_c1;c176638.graph_c4;c185834.graph_c0;c185834.graph_c3;c51392.graph_c0	K02639+K03541+K02634+K02689+K02111+K02714
Flavonoid biosynthesis	ko00941	c134689.graph_c0;c171222.graph_c0;c50923.graph_c0	K05278+K13081+K05278
Carotenoid biosynthesis	ko00906	c184138.graph_c1;c190959.graph_c0	K02291+K09840
Sulfur metabolism	ko00920	c181890.graph_c0;c183612.graph_c0	K00640+K01082
Amino sugar and nucleotide sugar metabolism	ko00520	c159633.graph_c0;c165248.graph_c0;c169104.graph_c0;c169104.graph_c1;c169249.graph_c0;c170147.graph_c0;c171518.graph_c1;c174267.graph_c0;c175629.graph_c1;c176414.graph_c1;c177198.graph_c0;c177324.graph_c0;c177971.graph_c0;c178964.graph_c0;c179097.graph_c0;c181909.graph_c0;c182372.graph_c0;c182891.graph_c0;c182891.graph_c1;c184118.graph_c0;c184331.graph_c0;c184745.graph_c0;c185865.graph_c0;c185964.…	K00012+K00012+K01183+K01183+K00847+K01784+K01183+K08679+K12446+K00012+K08679+K00975+K00975+K00847+K12373+K00975+K13648+K00770+K00770+K12449+K00844+K12451+K00770+K00972+K00975+K00849+K13648+K08679+K00012+K13648
Mismatch repair	ko03430	c170065.graph_c0;c179330.graph_c0;c182895.graph_c0;c184519.graph_c0;c186582.graph_c0	K07466+K10755+K04802+K10739+K07466
Pantothenate and CoA biosynthesis	ko00770	c161644.graph_c0;c174401.graph_c0;c181878.graph_c0;c186484.graph_c0	K01598+K00826+K01922+K01687
Inositol phosphate metabolism	ko00562	c175399.graph_c0;c187276.graph_c0	K00469+K00913
Glycosaminoglycan degradation	ko00531	c179097.graph_c0	K12373
Arachidonic acid metabolism	ko00590	c179763.graph_c0	K01047
N-Glycan biosynthesis	ko00510	c158476.graph_c0;c185025.graph_c0	K12666+K12670
Phosphatidylinositol signaling system	ko04070	c187276.graph_c0	K00913
Protein export	ko03060	c162417.graph_c0;c170994.graph_c0;c187436.graph_c0	K03217+K09648+K09490
Carbon fixation in photosynthetic organisms	ko00710	c162756.graph_c0;c170228.graph_c0;c175404.graph_c0;c179705.graph_c0;c180513.graph_c0;c183486.graph_c0;c183486.graph_c1;c184693.graph_c0;c184693.graph_c1;c184802.graph_c0;c187169.graph_c0;c189141.graph_c0;c189734.graph_c0;c191011.graph_c0	K03841+K01595+K01595+K00855+K01623+K01595+K01595+K03841+K03841+K00814+K00873+K01006+K01610+K01595
Fatty acid metabolism	ko00071	c175184.graph_c0;c181377.graph_c0;c181377.graph_c1;c186404.graph_c0;c186750.graph_c0	K00128+K01897+K01897+K00121+K01897
Spliceosome	ko03040	c139620.graph_c0;c161880.graph_c0;c179319.graph_c0	K03283+K11984+K11086
Citrate cycle (TCA cycle)	ko00020	c171032.graph_c0;c174013.graph_c0;c181651.graph_c1;c184843.graph_c1;c189734.graph_c0;c189740.graph_c1	K00382+K00627+K00234+K00164+K01610+K00164
Diterpenoid biosynthesis	ko00904	c159739.graph_c0;c170171.graph_c0;c170622.graph_c0;c183124.graph_c0	K04121+K04120+K04120+K04124
Alanine, aspartate and glutamate metabolism	ko00250	c176468.graph_c7;c183046.graph_c0;c184595.graph_c0;c184802.graph_c0;c186756.graph_c0	K01580+K01953+K00830+K00814+K00827
Ribosome biogenesis in eukaryotes	ko03008	c153466.graph_c0;c168543.graph_c0;c174051.graph_c2;c176549.graph_c0;c186807.graph_c0;c189139.graph_c0	K01164+K11128+K14565+K14563+K14549+K11131
Histidine metabolism	ko00340	c175184.graph_c0	K00128
Homologous recombination	ko03440	c170065.graph_c0;c182487.graph_c0;c184519.graph_c0;c186582.graph_c0	K07466+K10901+K10739+K07466
One carbon pool by folate	ko00670	c175354.graph_c0;c178139.graph_c0	K00600+K13998
Glycolysis / Gluconeogenesis	ko00010	c162756.graph_c0;c164587.graph_c0;c171032.graph_c0;c174013.graph_c0;c175184.graph_c0;c175618.graph_c1;c180513.graph_c0;c182390.graph_c0;c182677.graph_c0;c183695.graph_c0;c184023.graph_c1;c184331.graph_c0;c184693.graph_c0;c184693.graph_c1;c186404.graph_c0;c187169.graph_c0;c189734.graph_c0;c190015.graph_c0;c96503.graph_c0	K03841+K01785+K00382+K00627+K00128+K00002+K01623+K01785+K00850+K01834+K01895+K00844+K03841+K03841+K00121+K00873+K01610+K01689+K00134
Steroid biosynthesis	ko00100	c151874.graph_c0;c168053.graph_c1;c168053.graph_c2;c169603.graph_c0;c171313.graph_c0;c171933.graph_c0;c172619.graph_c0;c176821.graph_c0;c184533.graph_c0;c186540.graph_c0;c94572.graph_c0;c94572.graph_c1;c96741.graph_c0	K05917+K01853+K01853+K01853+K14423+K08242+K08242+K01853+K01853+K09828+K05917+K05917+K05917
Phenylalanine, tyrosine and tryptophan biosynthesis	ko00400	c182955.graph_c0	K00815
Aminoacyl-tRNA biosynthesis	ko00970	c178497.graph_c0	K01874
Phenylpropanoid biosynthesis	ko00940	c134812.graph_c0;c155231.graph_c0;c158609.graph_c0;c158612.graph_c0;c160411.graph_c0;c164239.graph_c0;c171212.graph_c0;c173634.graph_c0;c175028.graph_c0;c176547.graph_c0;c176547.graph_c1;c176953.graph_c0;c178481.graph_c0;c179434.graph_c0;c183543.graph_c0	K09755+K12355+K05350+K09755+K00430+K05350+K10775+K00430+K00083+K00430+K00430+K13064+K00430+K00430+K05350
Pyrimidine metabolism	ko00240	c170184.graph_c0;c171433.graph_c0;c171433.graph_c1;c174436.graph_c0;c177337.graph_c0;c178139.graph_c0;c178331.graph_c0;c179920.graph_c0;c181482.graph_c1;c184385.graph_c0;c185352.graph_c0;c187617.graph_c0;c189346.graph_c0;c191154.graph_c0	K01493+K00876+K00876+K00876+K00943+K13998+K00857+K01520+K00940+K10807+K02684+K10808+K10807+K02320
Tryptophan metabolism	ko00380	c175184.graph_c0;c184556.graph_c0;c184843.graph_c1;c189740.graph_c1	K00128+K03781+K00164+K00164
Peroxisome	ko04146	c171968.graph_c1;c178108.graph_c0;c180956.graph_c0;c181377.graph_c0;c181377.graph_c1;c184556.graph_c0;c184595.graph_c0;c186750.graph_c0	K11517+K11517+K11517+K01897+K01897+K03781+K00830+K01897
Fructose and mannose metabolism	ko00051	c162756.graph_c0;c169249.graph_c0;c178964.graph_c0;c180513.graph_c0;c182677.graph_c0;c184070.graph_c0;c184331.graph_c0;c184693.graph_c0;c184693.graph_c1;c187597.graph_c0;c189656.graph_c0	K03841+K00847+K00847+K01623+K00850+K00895+K00844+K03841+K03841+K00895+K01103
Basal transcription factors	ko03022	c176462.graph_c0	K10843
Brassinosteroid biosynthesis	ko00905	c175188.graph_c0	K12639
alpha-Linolenic acid metabolism	ko00592	c175495.graph_c0;c179763.graph_c0	K10529+K01047
Glycosphingolipid biosynthesis - globo series	ko00603	c171345.graph_c0;c179097.graph_c0	K01988+K12373
Tropane, piperidine and pyridine alkaloid biosynthesis	ko00960	c154360.graph_c0;c166937.graph_c0;c172545.graph_c0;c182955.graph_c0	K00276+K00276+K00276+K00815
Non-homologous end-joining	ko03450	c183735.graph_c0	K04799
Stilbenoid, diarylheptanoid and gingerol biosynthesis	ko00945	c166744.graph_c0;c172808.graph_c1	K00517+K00517
Folate biosynthesis	ko00790	c178139.graph_c0	K13998
Porphyrin and chlorophyll metabolism	ko00860	c169771.graph_c1;c172914.graph_c2	K00522+K10960
Limonene and pinene degradation	ko00903	c166744.graph_c0;c172808.graph_c1;c175184.graph_c0	K00517+K00517+K00128
Glycine, serine and threonine metabolism	ko00260	c147140.graph_c1;c154360.graph_c0;c166937.graph_c0;c171032.graph_c0;c172545.graph_c0;c175354.graph_c0;c176539.graph_c0;c179299.graph_c0;c184595.graph_c0;c185937.graph_c0;c186756.graph_c0	K00928+K00276+K00276+K00382+K00276+K00600+K00928+K01733+K00830+K00058+K00827
Lysine degradation	ko00310	c175184.graph_c0;c184843.graph_c1;c189740.graph_c1	K00128+K00164+K00164
Plant-pathogen interaction	ko04626	c159692.graph_c0;c166791.graph_c0;c171304.graph_c0;c172224.graph_c1;c173810.graph_c0;c178089.graph_c0;c181171.graph_c0;c183817.graph_c0;c186458.graph_c0;c186809.graph_c1;c186897.graph_c0	K02358+K04079+K13424+K13412+K13448+K13457+K13424+K02358+K13447+K13412+K05391
DNA replication	ko03030	c170065.graph_c0;c179330.graph_c0;c182895.graph_c0;c183735.graph_c0;c183858.graph_c0;c184519.graph_c0;c185352.graph_c0;c186582.graph_c0;c186777.graph_c0;c187363.graph_c0;c187528.graph_c0;c187923.graph_c0;c188202.graph_c0;c191154.graph_c0	K07466+K10755+K04802+K04799+K02210+K10739+K02684+K07466+K02541+K02542+K02209+K10742+K02212+K02320
Benzoxazinoid biosynthesis	ko00402	c142424.graph_c0;c182926.graph_c2;c191593.graph_c0;c191739.graph_c0	K13222+K13223+K13225+K13225
Selenocompound metabolism	ko00450	c172901.graph_c2;c172901.graph_c3;c178497.graph_c0;c188696.graph_c1	K00549+K00549+K01874+K00549
Biotin metabolism	ko00780	c184622.graph_c1	K00652
ABC transporters	ko02010	c176630.graph_c0;c190267.graph_c0	K05658+K05658
Fatty acid biosynthesis	ko00061	c168609.graph_c0;c179386.graph_c0;c179755.graph_c0;c179971.graph_c0;c180006.graph_c1;c180237.graph_c0;c180237.graph_c1;c185041.graph_c0;c186918.graph_c0	K00059+K02372+K03921+K00208+K00059+K00208+K00208+K09458+K00648
RNA transport	ko03013	c153466.graph_c0;c169012.graph_c0;c172665.graph_c0;c173474.graph_c2;c176518.graph_c0;c179510.graph_c0;c185111.graph_c3;c189609.graph_c0	K01164+K14325+K14325+K13171+K14319+K14325+K13171+K14306
Glycosphingolipid biosynthesis - ganglio series	ko00604	c179097.graph_c0	K12373
Plant hormone signal transduction	ko04075	c166670.graph_c0;c167394.graph_c0;c167899.graph_c0;c170662.graph_c0;c171164.graph_c0;c172705.graph_c0;c174943.graph_c0;c175079.graph_c0;c175086.graph_c0;c177668.graph_c0;c177742.graph_c0;c178517.graph_c1;c180830.graph_c0;c181986.graph_c0;c183803.graph_c0	K14486+K14492+K14432+K13946+K13946+K14490+K14488+K14490+K14499+K14488+K14486+K14492+K14488+K14500+K14503
Valine, leucine and isoleucine degradation	ko00280	c171032.graph_c0;c174401.graph_c0;c175184.graph_c0	K00382+K00826+K00128
Ubiquinone and other terpenoid-quinone biosynthesis	ko00130	c172425.graph_c0;c182955.graph_c0;c185162.graph_c1	K12502+K00815+K12502
Glycerophospholipid metabolism	ko00564	c163437.graph_c0;c175526.graph_c0;c179763.graph_c0;c182653.graph_c0;c182810.graph_c0;c187303.graph_c0	K13508+K13510+K01047+K01126+K06130+K13508
Nitrogen metabolism	ko00910	c160069.graph_c0;c167557.graph_c0;c171212.graph_c0;c176953.graph_c0;c176989.graph_c0;c178223.graph_c0;c178542.graph_c0;c183046.graph_c0;c189910.graph_c0;c191016.graph_c0	K00360+K01673+K10775+K13064+K01674+K01673+K01674+K01953+K00360+K00284
Other types of O-glycan biosynthesis	ko00514	c184780.graph_c0	K03691
Ascorbate and aldarate metabolism	ko00053	c159633.graph_c0;c165248.graph_c0;c175184.graph_c0;c175399.graph_c0;c176414.graph_c1;c185645.graph_c0;c186315.graph_c0;c188457.graph_c0;c189826.graph_c0	K00012+K00012+K00128+K00469+K00012+K00434+K08232+K00423+K00012
Glutathione metabolism	ko00480	c161523.graph_c0;c162657.graph_c0;c169487.graph_c1;c182732.graph_c0;c184385.graph_c0;c185645.graph_c0;c187617.graph_c0;c189346.graph_c0;c192520.graph_c0	K00799+K00799+K00799+K00033+K10807+K00434+K10808+K10807+K00797
Glycerolipid metabolism	ko00561	c163437.graph_c0;c175184.graph_c0;c175618.graph_c1;c187303.graph_c0	K13508+K00128+K00002+K13508
Cysteine and methionine metabolism	ko00270	c135234.graph_c0;c147140.graph_c1;c159235.graph_c0;c162863.graph_c2;c167484.graph_c0;c172901.graph_c2;c172901.graph_c3;c175311.graph_c0;c176539.graph_c0;c179197.graph_c0;c180497.graph_c0;c181890.graph_c0;c182955.graph_c0;c184513.graph_c0;c184775.graph_c1;c187291.graph_c0;c188696.graph_c1;c190559.graph_c1;c192520.graph_c0	K00558+K00928+K00558+K00558+K00789+K00549+K00549+K00789+K00928+K05933+K00558+K00640+K00815+K00558+K08967+K01251+K00549+K00558+K00797
Pentose phosphate pathway	ko00030	c162756.graph_c0;c180513.graph_c0;c182677.graph_c0;c182732.graph_c0;c184693.graph_c0;c184693.graph_c1	K03841+K01623+K00850+K00033+K03841+K03841
Arginine and proline metabolism	ko00330	c168230.graph_c0;c175184.graph_c0;c181206.graph_c0;c192520.graph_c0;c95917.graph_c0;c95917.graph_c1	K01583+K00128+K00620+K00797+K01583+K01583

## Sheet: Table S2 
Table S2 Candidate genes involved in fatty acids and cuticular wax biosynthesis in P. pratensis leaf.
Unigene ID	FDR	log2(Fold change)	COG_class_annotation	GO_annotation	KEGG_annotation	Swissprot_annotation	nr_annotation	Putative function in wax deposition
c185041.graph_c0	8.14595e-97	-3.71786	--	Biological Process: very long-chain fatty acid metabolic process (GO:0000038);; Molecular Function: 3-oxoacyl-[acyl-carrier-protein] synthase activity (GO:0004315);; Biological Process: fatty acid biosynthetic process (GO:0006633);; Biological Process: response to cold (GO:0009409);; Cellular Component: chloroplast stroma (GO:0009570);; Biological Process: embryo development (GO:0009790);; Cellul…	K09458|0.0|sbi:SORBI_10g006430|hypothetical protein	3-oxoacyl-[acyl-carrier-protein] synthase I, chloroplastic (Precursor) GN=KAS12 OS=Hordeum vulgare (Barley) PE=1 SV=1	PREDICTED: 3-oxoacyl-[acyl-carrier-protein] synthase I, chloroplastic-like [Brachypodium distachyon]	Fatty acid synthesis
c186918.graph_c0	6.34472e-82	-4.0481	Lipid transport and metabolism	Biological Process: very long-chain fatty acid metabolic process (GO:0000038);; Molecular Function: 3-oxoacyl-[acyl-carrier-protein] synthase activity (GO:0004315);; Biological Process: acetyl-CoA metabolic process (GO:0006084);; Biological Process: fatty acid biosynthetic process (GO:0006633);; Biological Process: response to cold (GO:0009409);; Cellular Component: chloroplast stroma (GO:0009570…	K00648|0.0|osa:4337178|Os04g0643300	3-oxoacyl-[acyl-carrier-protein] synthase III, chloroplastic (Precursor) GN=At1g62640 OS=Arabidopsis thaliana (Mouse-ear cress) PE=2 SV=2	predicted protein [Hordeum vulgare subsp. vulgare]
c180237.graph_c1	1.2907e-11	-4.75621	Lipid transport and metabolism	Biological Process: fatty acid metabolic process (GO:0006631);; Molecular Function: oxidoreductase activity, acting on the CH-CH group of donors, NAD or NADP as acceptor (GO:0016628);; Cellular Component: chloroplast part (GO:0044434);;	K00208|8e-44|osa:4345286|Os08g0327400	Enoyl-[acyl-carrier-protein] reductase [NADH] 1, chloroplastic (Precursor) OS=Oryza sativa subsp. japonica (Rice) PE=2 SV=1	enoyl-[acyl-carrier-protein] reductase [NADH], chloroplastic [Aegilops tauschii]
c180237.graph_c0	7.54805e-89	-4.67886	Lipid transport and metabolism	Molecular Function: enoyl-[acyl-carrier-protein] reductase (NADH) activity (GO:0004318);; Molecular Function: copper ion binding (GO:0005507);; Biological Process: fatty acid biosynthetic process (GO:0006633);; Cellular Component: chloroplast stroma (GO:0009570);; Cellular Component: thylakoid (GO:0009579);; Cellular Component: chloroplast envelope (GO:0009941);; Molecular Function: enoyl-[acyl-c…	K00208|1e-174|osa:4345286|Os08g0327400	Enoyl-[acyl-carrier-protein] reductase [NADH] 1, chloroplastic (Precursor) OS=Oryza sativa subsp. japonica (Rice) PE=2 SV=1	Os08g0327400 [Oryza sativa Japonica Group]
c179971.graph_c0	1.27922e-80	-4.01927	Lipid transport and metabolism	Molecular Function: enoyl-[acyl-carrier-protein] reductase (NADH) activity (GO:0004318);; Molecular Function: copper ion binding (GO:0005507);; Biological Process: fatty acid biosynthetic process (GO:0006633);; Cellular Component: chloroplast stroma (GO:0009570);; Cellular Component: thylakoid (GO:0009579);; Cellular Component: chloroplast envelope (GO:0009941);; Molecular Function: enoyl-[acyl-c…	K00208|0.0|osa:4346596|Os09g0277800	Enoyl-[acyl-carrier-protein] reductase [NADH] 2, chloroplastic (Precursor) OS=Oryza sativa subsp. japonica (Rice) PE=2 SV=1	predicted protein [Hordeum vulgare subsp. vulgare]
c172144.graph_c0	1.76773e-18	-3.4569	--	Biological Process: fatty acid biosynthetic process (GO:0006633);; Cellular Component: chloroplast (GO:0009507);;	--	Acyl carrier protein 1, chloroplastic (Precursor) GN=ACL1.1 OS=Hordeum vulgare (Barley) PE=1 SV=2	Acyl carrier protein 3, chloroplastic [Aegilops tauschii]
c173368.graph_c0	1.22464e-75	-4.63196	--	Biological Process: fatty acid biosynthetic process (GO:0006633);; Cellular Component: chloroplast (GO:0009507);;	--	Acyl carrier protein 2, chloroplastic (Precursor) GN=ACL1.2 OS=Hordeum vulgare (Barley) PE=1 SV=2	RecName: Full=Acyl carrier protein 2, chloroplastic; AltName: Full=Acyl carrier protein II; Short=ACP II; Flags: Precursor
c172144.graph_c1	6.45422e-12	-4.35073	--	Biological Process: fatty acid metabolic process (GO:0006631);; Cellular Component: plastid (GO:0009536);;	--	Acyl carrier protein 3, chloroplastic (Precursor) GN=ACL1.3 OS=Hordeum vulgare (Barley) PE=1 SV=2	putative acyl carrier protein, 3&apos;-partial [Oryza sativa Japonica Group]
c184023.graph_c1	9.18764e-22	-3.03427	Lipid transport and metabolism	Molecular Function: acetate-CoA ligase activity (GO:0003987);; Cellular Component: cytosol (GO:0005829);; Cellular Component: chloroplast stroma (GO:0009570);; Molecular Function: AMP binding (GO:0016208);; Biological Process: acetyl-CoA biosynthetic process from acetate (GO:0019427);;	K01895|2e-44|osa:4335745|Os04g0404800	Acetate--CoA ligase ACS, chloroplastic/glyoxysomal (Precursor) GN=ACS OS=Arabidopsis thaliana (Mouse-ear cress) PE=1 SV=1	acetyl CoA synthetase [Deschampsia antarctica]
c181377.graph_c1	3.32088e-52	-3.86607	Lipid transport and metabolism	Biological Process: long-chain fatty acid metabolic process (GO:0001676);; Molecular Function: long-chain fatty acid-CoA ligase activity (GO:0004467);; Biological Process: fatty acid biosynthetic process (GO:0006633);; Cellular Component: chloroplast envelope (GO:0009941);; Cellular Component: membrane (GO:0016020);;	K01897|0.0|osa:4351610|Os12g0168700	Long chain acyl-CoA synthetase 9, chloroplastic GN=LACS9 OS=Arabidopsis thaliana (Mouse-ear cress) PE=2 SV=1	PREDICTED: long chain acyl-CoA synthetase 9, chloroplastic-like [Brachypodium distachyon]	Very long chain fatty acid synthesis
c173509.graph_c1	1.86398e-15	-4.48906	Lipid transport and metabolism	Biological Process: metabolic process (GO:0008152);; Cellular Component: chloroplast envelope (GO:0009941);; Cellular Component: membrane (GO:0016020);; Molecular Function: ligase activity (GO:0016874);;	--	Long chain acyl-CoA synthetase 9, chloroplastic GN=LACS9 OS=Arabidopsis thaliana (Mouse-ear cress) PE=2 SV=1	Long-chain-fatty-acid-CoA ligase 4, putative, expressed [Oryza sativa Japonica Group]
c173509.graph_c0	2.70151e-15	-3.59295	Lipid transport and metabolism	Biological Process: long-chain fatty acid metabolic process (GO:0001676);; Molecular Function: long-chain fatty acid-CoA ligase activity (GO:0004467);; Biological Process: fatty acid biosynthetic process (GO:0006633);; Cellular Component: chloroplast envelope (GO:0009941);; Cellular Component: membrane (GO:0016020);;	--	Long chain acyl-CoA synthetase 9, chloroplastic GN=LACS9 OS=Arabidopsis thaliana (Mouse-ear cress) PE=2 SV=1	Long-chain-fatty-acid--CoA ligase 4 [Aegilops tauschii]
c181377.graph_c0	3.03574e-15	-3.71364	--	Molecular Function: catalytic activity (GO:0003824);; Biological Process: metabolic process (GO:0008152);; Cellular Component: chloroplast envelope (GO:0009941);; Cellular Component: membrane (GO:0016020);;	K01897|1e-34|osa:4351610|Os12g0168700	Long chain acyl-CoA synthetase 9, chloroplastic GN=LACS9 OS=Arabidopsis thaliana (Mouse-ear cress) PE=2 SV=1	Long-chain-fatty-acid--CoA ligase 4 [Aegilops tauschii]
c186750.graph_c0	1.22431e-107	-4.05634	Lipid transport and metabolism	Biological Process: long-chain fatty acid metabolic process (GO:0001676);; Biological Process: defense response to insect (GO:0002213);; Molecular Function: long-chain fatty acid-CoA ligase activity (GO:0004467);; Cellular Component: endoplasmic reticulum (GO:0005783);; Biological Process: fatty acid biosynthetic process (GO:0006633);; Cellular Component: plasmodesma (GO:0009506);; Biological Pro…	K01897|0.0|osa:4350728|Os11g0558300	Long chain acyl-CoA synthetase 2 GN=F13F21.14 OS=Arabidopsis thaliana (Mouse-ear cress) PE=2 SV=1	predicted protein [Hordeum vulgare subsp. vulgare]
c169178.graph_c2	2.71796e-11	#NAME?	Secondary metabolites biosynthesis, transport and catabolism	Biological Process: fatty acid biosynthetic process (GO:0006633);; Cellular Component: membrane (GO:0016020);; Molecular Function: transferase activity, transferring acyl groups other than amino-acyl groups (GO:0016747);;	--	3-ketoacyl-CoA synthase 4 GN=KCS4 OS=Arabidopsis thaliana (Mouse-ear cress) PE=2 SV=1	3-ketoacyl-CoA synthase 6 [Triticum urartu]
c175683.graph_c1	1.58794e-14	#NAME?	--	--	--	3-ketoacyl-CoA synthase 4 GN=KCS4 OS=Arabidopsis thaliana (Mouse-ear cress) PE=2 SV=1	predicted protein [Hordeum vulgare subsp. vulgare]
c179776.graph_c0	2.53514e-34	-3.8655	--	Biological Process: very long-chain fatty acid metabolic process (GO:0000038);; Cellular Component: endoplasmic reticulum (GO:0005783);; Biological Process: response to cold (GO:0009409);; Biological Process: response to light stimulus (GO:0009416);; Molecular Function: fatty acid elongase activity (GO:0009922);; Cellular Component: membrane (GO:0016020);; Biological Process: fatty acid elongatio…	--	3-ketoacyl-CoA synthase 4 GN=KCS4 OS=Arabidopsis thaliana (Mouse-ear cress) PE=2 SV=1	3-ketoacyl-CoA synthase 4 [Aegilops tauschii]
c172913.graph_c0	2.82619e-11	-3.43403	--	--	--	3-ketoacyl-CoA synthase 4 GN=KCS4 OS=Arabidopsis thaliana (Mouse-ear cress) PE=2 SV=1	predicted protein [Hordeum vulgare subsp. vulgare]
c187692.graph_c1	3.19754e-47	-3.68318	Secondary metabolites biosynthesis, transport and catabolism	Biological Process: fatty acid biosynthetic process (GO:0006633);; Cellular Component: membrane (GO:0016020);; Molecular Function: transferase activity, transferring acyl groups other than amino-acyl groups (GO:0016747);;	--	3-ketoacyl-CoA synthase 5 GN=F2J7.9 OS=Arabidopsis thaliana (Mouse-ear cress) PE=1 SV=1	3-ketoacyl-CoA synthase 6 [Triticum urartu]
c175062.graph_c0	7.73866e-81	-7.38351	--	Cellular Component: mitochondrion (GO:0005739);; Biological Process: fatty acid biosynthetic process (GO:0006633);; Cellular Component: membrane (GO:0016020);; Cellular Component: cytoplasmic membrane-bounded vesicle (GO:0016023);; Molecular Function: transferase activity, transferring acyl groups other than amino-acyl groups (GO:0016747);;	--	3-ketoacyl-CoA synthase 5 GN=F2J7.9 OS=Arabidopsis thaliana (Mouse-ear cress) PE=1 SV=1	3-ketoacyl-CoA synthase 6 [Triticum urartu]
c188331.graph_c0	2.65724e-116	-4.88271	--	Biological Process: fatty acid biosynthetic process (GO:0006633);; Cellular Component: membrane (GO:0016020);; Molecular Function: transferase activity, transferring acyl groups other than amino-acyl groups (GO:0016747);;	--	3-ketoacyl-CoA synthase 6 GN=T26J14.10 OS=Arabidopsis thaliana (Mouse-ear cress) PE=1 SV=1	predicted protein [Hordeum vulgare subsp. vulgare]
c166256.graph_c0	5.1819e-54	#NAME?	--	Cellular Component: mitochondrion (GO:0005739);; Biological Process: fatty acid biosynthetic process (GO:0006633);; Cellular Component: membrane (GO:0016020);; Cellular Component: cytoplasmic membrane-bounded vesicle (GO:0016023);; Molecular Function: transferase activity, transferring acyl groups other than amino-acyl groups (GO:0016747);;	--	3-ketoacyl-CoA synthase 6 GN=T26J14.10 OS=Arabidopsis thaliana (Mouse-ear cress) PE=1 SV=1	predicted protein [Hordeum vulgare subsp. vulgare]
c179068.graph_c0	1.14085e-142	-7.99095	--	Cellular Component: mitochondrion (GO:0005739);; Biological Process: fatty acid biosynthetic process (GO:0006633);; Cellular Component: membrane (GO:0016020);; Molecular Function: transferase activity, transferring acyl groups other than amino-acyl groups (GO:0016747);;	--	3-ketoacyl-CoA synthase 6 GN=T26J14.10 OS=Arabidopsis thaliana (Mouse-ear cress) PE=1 SV=1	PREDICTED: 3-ketoacyl-CoA synthase 6-like [Brachypodium distachyon]
c172296.graph_c0	1.67841e-13	#NAME?	--	Cellular Component: mitochondrion (GO:0005739);; Biological Process: fatty acid biosynthetic process (GO:0006633);; Cellular Component: membrane (GO:0016020);; Molecular Function: transferase activity, transferring acyl groups other than amino-acyl groups (GO:0016747);;	--	3-ketoacyl-CoA synthase 10 GN=T1D16.11 OS=Arabidopsis thaliana (Mouse-ear cress) PE=1 SV=2	predicted protein [Hordeum vulgare subsp. vulgare]
c187692.graph_c0	1.90674e-10	-3.33962	--	Biological Process: fatty acid biosynthetic process (GO:0006633);; Cellular Component: membrane (GO:0016020);; Molecular Function: transferase activity, transferring acyl groups other than amino-acyl groups (GO:0016747);;	--	3-ketoacyl-CoA synthase 11 GN=KCS11 OS=Arabidopsis thaliana (Mouse-ear cress) PE=2 SV=1	3-ketoacyl-CoA synthase 6 [Aegilops tauschii]
c183389.graph_c0	3.68831e-124	-7.45125	--	Cellular Component: mitochondrion (GO:0005739);; Cellular Component: endoplasmic reticulum (GO:0005783);; Biological Process: fatty acid biosynthetic process (GO:0006633);; Biological Process: response to cold (GO:0009409);; Biological Process: response to light stimulus (GO:0009416);; Cellular Component: membrane (GO:0016020);; Molecular Function: transferase activity, transferring acyl groups o…	--	3-ketoacyl-CoA synthase 12 (Precursor) GN=KCS12 OS=Arabidopsis thaliana (Mouse-ear cress) PE=2 SV=1	PREDICTED: 3-ketoacyl-CoA synthase 12-like [Brachypodium distachyon]
c181265.graph_c0	1.33246e-85	-8.45069	--	Cellular Component: mitochondrion (GO:0005739);; Biological Process: fatty acid biosynthetic process (GO:0006633);; Biological Process: response to abiotic stimulus (GO:0009628);; Cellular Component: membrane (GO:0016020);; Molecular Function: transferase activity, transferring acyl groups other than amino-acyl groups (GO:0016747);;	--	3-ketoacyl-CoA synthase 19 GN=KCS19 OS=Arabidopsis thaliana (Mouse-ear cress) PE=2 SV=1	3-ketoacyl-CoA synthase 11 [Aegilops tauschii]
c97311.graph_c0	3.84027e-12	#NAME?	--	Biological Process: metabolic process (GO:0008152);;	--	Very-long-chain 3-oxoacyl-CoA reductase-like protein At1g24470 GN=KCR2 OS=Arabidopsis thaliana (Mouse-ear cress) PE=2 SV=1	Hydroxysteroid dehydrogenase-like protein 1 [Aegilops tauschii]
c180066.graph_c0	1.28036e-15	-6.36197	General function prediction only	Biological Process: multicellular organismal development (GO:0007275);; Biological Process: lipid biosynthetic process (GO:0008610);; Molecular Function: oxidoreductase activity, acting on CH-OH group of donors (GO:0016614);; Biological Process: cellular biosynthetic process (GO:0044249);; Biological Process: cellular lipid metabolic process (GO:0044255);; Biological Process: small molecule biosy…	--	Very-long-chain 3-oxoacyl-CoA reductase-like protein At1g24470 GN=KCR2 OS=Arabidopsis thaliana (Mouse-ear cress) PE=2 SV=1	predicted protein [Hordeum vulgare subsp. vulgare]
c185701.graph_c0	4.92974e-90	-4.51047	Secondary metabolites biosynthesis, transport and catabolism	Biological Process: mitotic cell cycle (GO:0000278);; Biological Process: double-strand break repair via homologous recombination (GO:0000724);; Molecular Function: nuclease activity (GO:0004518);; Molecular Function: ATP binding (GO:0005524);; Cellular Component: mitochondrion (GO:0005739);; Biological Process: DNA-dependent DNA replication (GO:0006261);; Biological Process: regulation of DNA re…	--	Fatty acyl-CoA reductase 1 GN=FAR1 OS=Arabidopsis thaliana (Mouse-ear cress) PE=2 SV=1	Fatty acyl-CoA reductase 1 [Triticum urartu]	Wax biosynthesis
c173346.graph_c4	4.01421e-14	#NAME?	--	Molecular Function: fatty-acyl-CoA reductase (alcohol-forming) activity (GO:0080019);;	--	Fatty acyl-CoA reductase 1 GN=FAR1 OS=Arabidopsis thaliana (Mouse-ear cress) PE=2 SV=1	PREDICTED: fatty acyl-CoA reductase 1-like [Brachypodium distachyon]
c181549.graph_c0	3.50352e-28	-4.55718	Secondary metabolites biosynthesis, transport and catabolism	Biological Process: mitotic cell cycle (GO:0000278);; Biological Process: double-strand break repair via homologous recombination (GO:0000724);; Molecular Function: nuclease activity (GO:0004518);; Molecular Function: ATP binding (GO:0005524);; Cellular Component: mitochondrion (GO:0005739);; Biological Process: DNA-dependent DNA replication (GO:0006261);; Biological Process: regulation of DNA re…	--	Probable fatty acyl-CoA reductase 5 GN=FAR5 OS=Arabidopsis thaliana (Mouse-ear cress) PE=2 SV=1	fatty acyl coA reductase [Triticum aestivum]
c173346.graph_c2	1.13565e-21	-5.10251	Secondary metabolites biosynthesis, transport and catabolism	Molecular Function: fatty-acyl-CoA reductase (alcohol-forming) activity (GO:0080019);;	--	Alcohol-forming fatty acyl-CoA reductase OS=Simmondsia chinensis (Jojoba) PE=1 SV=1	PREDICTED: fatty acyl-CoA reductase 1-like [Brachypodium distachyon]
c189736.graph_c1	2.7233e-17	#NAME?	--	Molecular Function: iron ion binding (GO:0005506);; Biological Process: fatty acid biosynthetic process (GO:0006633);; Cellular Component: integral component of membrane (GO:0016021);; Molecular Function: oxidoreductase activity (GO:0016491);; Biological Process: oxidation-reduction process (GO:0055114);;	--	Protein ECERIFERUM 1 GN=CER1 OS=Arabidopsis thaliana (Mouse-ear cress) PE=1 SV=1	PREDICTED: protein WAX2-like [Brachypodium distachyon]
c189736.graph_c0	8.29289e-110	#NAME?	--	Molecular Function: iron ion binding (GO:0005506);; Biological Process: fatty acid biosynthetic process (GO:0006633);; Biological Process: multicellular organismal development (GO:0007275);; Cellular Component: integral component of membrane (GO:0016021);; Molecular Function: oxidoreductase activity (GO:0016491);; Biological Process: single-organism developmental process (GO:0044767);; Biological…	--	Protein ECERIFERUM 1 GN=CER1 OS=Arabidopsis thaliana (Mouse-ear cress) PE=1 SV=1	predicted protein [Hordeum vulgare subsp. vulgare]
c180304.graph_c0	3.46024e-75	-6.45	Lipid transport and metabolism	Molecular Function: structural molecule activity (GO:0005198);; Molecular Function: iron ion binding (GO:0005506);; Cellular Component: Arp2/3 protein complex (GO:0005885);; Biological Process: fatty acid biosynthetic process (GO:0006633);; Biological Process: wax biosynthetic process (GO:0010025);; Cellular Component: integral component of membrane (GO:0016021);; Molecular Function: oxidoreducta…	--	Protein ECERIFERUM 1 GN=CER1 OS=Arabidopsis thaliana (Mouse-ear cress) PE=1 SV=1	Protein WAX2 [Aegilops tauschii]
c166927.graph_c0	2.94547e-10	-5.75953	--	Molecular Function: ATP binding (GO:0005524);; Biological Process: ATP catabolic process (GO:0006200);; Biological Process: transport (GO:0006810);; Cellular Component: plastid (GO:0009536);; Cellular Component: integral component of membrane (GO:0016021);; Molecular Function: ATPase activity, coupled to transmembrane movement of substances (GO:0042626);; Cellular Component: ATP-binding cassette …	--	ABC transporter G family member 10 GN=F12M16.17 OS=Arabidopsis thaliana (Mouse-ear cress) PE=3 SV=1	predicted protein [Hordeum vulgare subsp. vulgare]	Wax secretion
c175772.graph_c0	6.44906e-13	#NAME?	--	Molecular Function: ATP binding (GO:0005524);; Cellular Component: vacuolar lumen (GO:0005775);; Cellular Component: plasma membrane (GO:0005886);; Biological Process: ATP catabolic process (GO:0006200);; Biological Process: vacuolar transport (GO:0007034);; Biological Process: response to nematode (GO:0009624);; Molecular Function: ATPase activity, coupled to transmembrane movement of substances…	--	ABC transporter G family member 6 GN=MSH12.4 OS=Arabidopsis thaliana (Mouse-ear cress) PE=2 SV=1	ABC transporter G family member 1 [Triticum urartu]
c188046.graph_c0	2.02101e-70	-4.54265	Defense mechanisms	Molecular Function: ATP binding (GO:0005524);; Biological Process: ATP catabolic process (GO:0006200);; Biological Process: stomatal complex morphogenesis (GO:0010103);; Cellular Component: membrane (GO:0016020);; Molecular Function: ATPase activity, coupled to transmembrane movement of substances (GO:0042626);;	--	ABC transporter G family member 5 GN=T10F5.15 OS=Arabidopsis thaliana (Mouse-ear cress) PE=2 SV=1	predicted protein [Hordeum vulgare subsp. vulgare]
c186979.graph_c0	9.18561e-59	-3.51418	Defense mechanisms	Molecular Function: ATP binding (GO:0005524);; Cellular Component: vacuolar lumen (GO:0005775);; Cellular Component: plasma membrane (GO:0005886);; Biological Process: ATP catabolic process (GO:0006200);; Biological Process: vacuolar transport (GO:0007034);; Biological Process: response to nematode (GO:0009624);; Cellular Component: integral component of membrane (GO:0016021);; Molecular Function…	--	ABC transporter G family member 16 GN=T15C9.80 OS=Arabidopsis thaliana (Mouse-ear cress) PE=2 SV=2	ATP-binding cassette protein subfamily G member 5 [Lolium perenne]
c187713.graph_c0	1.03527e-72	#NAME?	Defense mechanisms	Molecular Function: ATP binding (GO:0005524);; Biological Process: ATP catabolic process (GO:0006200);; Cellular Component: integral component of membrane (GO:0016021);; Molecular Function: ATPase activity (GO:0016887);;	--	ABC transporter G family member 4 GN=F14M19.30 OS=Arabidopsis thaliana (Mouse-ear cress) PE=3 SV=1	predicted protein [Hordeum vulgare subsp. vulgare]
c183026.graph_c0	3.5802e-68	-5.22897	--	Biological Process: lipid transport (GO:0006869);; Molecular Function: lipid binding (GO:0008289);; Cellular Component: aleurone grain membrane (GO:0032578);;	--	Non-specific lipid transfer protein-like 1 (Precursor) GN=B1246D11.7 OS=Oryza sativa subsp. japonica (Rice) PE=1 SV=1	predicted protein [Hordeum vulgare subsp. vulgare]
c163368.graph_c0	4.78182e-07	-3.08418	--	Cellular Component: cytoplasmic membrane-bounded vesicle (GO:0016023);;	--	Non-specific lipid-transfer protein 2 (Precursor) GN=OsJ_008807 OS=Oryza sativa subsp. japonica (Rice) PE=1 SV=1	Non-specific lipid-transfer protein 2 [Triticum urartu]
c170162.graph_c0	1.30958e-211	-9.40243	--	Biological Process: lipid transport (GO:0006869);; Molecular Function: lipid binding (GO:0008289);; Cellular Component: cytoplasmic membrane-bounded vesicle (GO:0016023);;	--	Non-specific lipid-transfer protein 4 (Precursor) OS=Oryza sativa subsp. japonica (Rice) PE=2 SV=2	nonspecific lipid transfer protein [Bromus inermis]
c170207.graph_c1	1.06141e-90	-8.62118	--	Cellular Component: extracellular region (GO:0005576);; Cellular Component: cell wall (GO:0005618);; Biological Process: lipid transport (GO:0006869);; Molecular Function: lipid binding (GO:0008289);; Cellular Component: cytoplasmic membrane-bounded vesicle (GO:0016023);;	--	Non-specific lipid-transfer protein 2G (Precursor) OS=Triticum aestivum (Wheat) PE=1 SV=2	RecName: Full=Non-specific lipid-transfer protein 2G; Short=LTP2G; AltName: Full=7 kDa lipid transfer protein 1; AltName: Full=Lipid transfer protein 2 isoform 1; Short=LTP2-1; Flags: Precursor
c138886.graph_c0	3.46755e-17	-4.17416	--	Biological Process: proteolysis (GO:0006508);; Biological Process: lipid transport (GO:0006869);; Molecular Function: peptidase activity (GO:0008233);; Molecular Function: lipid binding (GO:0008289);; Cellular Component: cytoplasmic membrane-bounded vesicle (GO:0016023);;	--	Non-specific lipid-transfer protein 1 (Precursor) GN=OsJ_033644 OS=Oryza sativa subsp. japonica (Rice) PE=1 SV=1	predicted protein [Hordeum vulgare subsp. vulgare]
c173572.graph_c0	4.29944e-78	-11.0329	--	Cellular Component: cytoplasmic membrane-bounded vesicle (GO:0016023);;	--	Non-specific lipid transfer protein-like 1 (Precursor) GN=B1246D11.7 OS=Oryza sativa subsp. japonica (Rice) PE=1 SV=1	hypothetical protein F775_26188 [Aegilops tauschii]
c177908.graph_c0	1.23291e-29	#NAME?	--	--	--	Non-specific lipid-transfer protein 4.2 (Precursor) GN=LTP4.2 OS=Hordeum vulgare (Barley) PE=2 SV=1	PREDICTED: uncharacterized protein LOC100839758 [Brachypodium distachyon]
c154846.graph_c0	1.05074e-13	-6.64076	--	Biological Process: lipid transport (GO:0006869);; Biological Process: defense response (GO:0006952);; Molecular Function: lipid binding (GO:0008289);;	--	Non-specific lipid-transfer protein 3 (Precursor) GN=LTP110-B OS=Oryza sativa subsp. japonica (Rice) PE=2 SV=1	predicted protein [Hordeum vulgare subsp. vulgare]
c174659.graph_c0	4.3002e-26	-4.42488	--	Biological Process: lipid transport (GO:0006869);; Molecular Function: lipid binding (GO:0008289);; Cellular Component: cytoplasmic membrane-bounded vesicle (GO:0016023);;	--	Non-specific lipid-transfer protein 2 (Precursor) GN=LTP2-B OS=Oryza sativa subsp. indica (Rice) PE=2 SV=1	non-specific lipid transfer protein 1 [Dactylis glomerata]
c177837.graph_c0	3.43029e-56	-3.61064	--	Cellular Component: aleurone grain membrane (GO:0032578);;	--	Non-specific lipid transfer protein-like 1 (Precursor) GN=B1246D11.7 OS=Oryza sativa subsp. japonica (Rice) PE=1 SV=1	hypothetical protein F775_29026 [Aegilops tauschii]
c171298.graph_c0	9.13654e-119	-5.0465	--	Cellular Component: cytoplasmic membrane-bounded vesicle (GO:0016023);;	--	Non-specific lipid-transfer protein 3 (Precursor) GN=LTP110-B OS=Oryza sativa subsp. japonica (Rice) PE=2 SV=1	PREDICTED: uncharacterized protein LOC100824383 [Brachypodium distachyon]
c168263.graph_c0	1.58459e-12	-5.28346	--	Cellular Component: cytoplasmic membrane-bounded vesicle (GO:0016023);;	--	Non-specific lipid-transfer protein 3 (Precursor) GN=LTP110-B OS=Oryza sativa subsp. japonica (Rice) PE=2 SV=1	predicted protein [Hordeum vulgare subsp. vulgare]
c167602.graph_c0	3.97125e-101	-8.01168	--	Biological Process: lipid transport (GO:0006869);; Molecular Function: lipid binding (GO:0008289);; Biological Process: response to water deprivation (GO:0009414);; Biological Process: response to wounding (GO:0009611);; Biological Process: response to ethylene (GO:0009723);; Biological Process: response to abscisic acid (GO:0009737);; Biological Process: response to salicylic acid (GO:0009751);;…	--	Probable non-specific lipid-transfer protein 3 (Precursor) GN=LTP3 OS=Triticum aestivum (Wheat) PE=2 SV=1	PREDICTED: probable non-specific lipid-transfer protein 3-like [Brachypodium distachyon]
c175713.graph_c0	2.51504e-53	-9.08341	--	--	--	Probable non-specific lipid-transfer protein (Precursor) GN=LTP2 OS=Hordeum vulgare (Barley) PE=2 SV=1	hypothetical protein SORBIDRAFT_10g029330 [Sorghum bicolor]
c173026.graph_c0	4.07303e-77	-6.17558	--	Cellular Component: cytoplasmic membrane-bounded vesicle (GO:0016023);;	--	Putative lipid-transfer protein DIR1 (Precursor) GN=DIR1 OS=Arabidopsis thaliana (Mouse-ear cress) PE=1 SV=1	Putative lipid-transfer protein DIR1 [Triticum urartu]
c173713.graph_c0	2.85232e-38	#NAME?	--	--	--	Lipid transfer-like protein VAS (Precursor) GN=VAS OS=Arabidopsis thaliana (Mouse-ear cress) PE=2 SV=1	predicted protein [Hordeum vulgare subsp. vulgare]
c172412.graph_c0	1.18232e-53	#NAME?	--	Molecular Function: sequence-specific DNA binding transcription factor activity (GO:0003700);; Cellular Component: nucleus (GO:0005634);; Cellular Component: mitochondrion (GO:0005739);; Biological Process: regulation of transcription, DNA-templated (GO:0006355);; Biological Process: response to water deprivation (GO:0009414);; Biological Process: ethylene-activated signaling pathway (GO:0009873)…	--	Ethylene-responsive transcription factor WIN1 GN=F9L1.31 OS=Arabidopsis thaliana (Mouse-ear cress) PE=2 SV=1	PREDICTED: ethylene-responsive transcription factor WIN1-like [Brachypodium distachyon]	Wax regulation
c170408.graph_c0	6.02911e-15	#NAME?	--	Molecular Function: sequence-specific DNA binding transcription factor activity (GO:0003700);; Molecular Function: binding (GO:0005488);; Cellular Component: nucleus (GO:0005634);; Biological Process: regulation of transcription, DNA-templated (GO:0006355);; Cellular Component: plastid (GO:0009536);;	--	Ethylene-responsive transcription factor ERF038 GN=ERF038 OS=Arabidopsis thaliana (Mouse-ear cress) PE=2 SV=1	PREDICTED: ethylene-responsive transcription factor ERF034-like [Brachypodium distachyon]
c168701.graph_c0	7.26609e-09	-4.36713	General function prediction only	Biological Process: protein N-linked glycosylation (GO:0006487);; Cellular Component: plastid (GO:0009536);; Biological Process: hormone-mediated signaling pathway (GO:0009755);; Biological Process: sugar mediated signaling pathway (GO:0010182);; Biological Process: regulation of ethylene biosynthetic process (GO:0010364);; Biological Process: cellular response to phosphate starvation (GO:0016036…	--	Ethylene-overproduction protein 1 GN=ETO1 OS=Arabidopsis thaliana (Mouse-ear cress) PE=1 SV=2	PREDICTED: ethylene-overproduction protein 1-like [Brachypodium distachyon]
c185377.graph_c1	3.1809e-29	-4.57197	--	--	K09285|0.0|osa:4351386|Os12g0126300	Ethylene-responsive transcription factor WRI1 OS=Arabidopsis thaliana (Mouse-ear cress) PE=2 SV=1	predicted protein [Hordeum vulgare subsp. vulgare]
c173783.graph_c0	2.41655e-07	-3.46006	--	--	K09422|3e-48|osa:4339902|Os06g0112700	Transcription factor MYB39 GN=dl4925c OS=Arabidopsis thaliana (Mouse-ear cress) PE=2 SV=1	Transcription factor MYB39 [Triticum urartu]
c183349.graph_c2	2.19585e-17	#NAME?	--	Molecular Function: DNA binding (GO:0003677);; Molecular Function: chromatin binding (GO:0003682);; Biological Process: response to hormone (GO:0009725);; Biological Process: response to oxygen-containing compound (GO:1901700);;	K09422|2e-66|sbi:SORBI_04g027540|hypothetical protein	Transcription factor MYB39 GN=dl4925c OS=Arabidopsis thaliana (Mouse-ear cress) PE=2 SV=1	Transcription factor MYB39 [Triticum urartu]
c186796.graph_c0	2.75067e-58	-5.56149	--	Molecular Function: DNA binding (GO:0003677);; Molecular Function: chromatin binding (GO:0003682);; Biological Process: response to salt stress (GO:0009651);; Biological Process: response to ethylene (GO:0009723);; Biological Process: response to auxin (GO:0009733);; Biological Process: response to gibberellin (GO:0009739);; Biological Process: response to salicylic acid (GO:0009751);; Biological…	K09422|0.0|osa:4345652|Os08g0433400	Transcription factor MYB39 GN=dl4925c OS=Arabidopsis thaliana (Mouse-ear cress) PE=2 SV=1	PREDICTED: transcription factor MYB32-like [Brachypodium distachyon]
c183349.graph_c3	2.08029e-05	-4.8595	--	Molecular Function: DNA binding (GO:0003677);; Molecular Function: chromatin binding (GO:0003682);; Biological Process: response to auxin (GO:0009733);; Biological Process: response to abscisic acid (GO:0009737);; Biological Process: response to salicylic acid (GO:0009751);;	K09422|3e-35|pop:POPTR_207391|MYB027	Myb-related protein Myb4 GN=OSJNBa0073E02.6 OS=Oryza sativa subsp. japonica (Rice) PE=2 SV=2	Transcription factor MYB39 [Triticum urartu]
c185017.graph_c0	2.7821e-22	-5.84185	--	Molecular Function: DNA binding (GO:0003677);; Molecular Function: chromatin binding (GO:0003682);; Biological Process: aromatic compound biosynthetic process (GO:0019438);; Biological Process: regulation of cellular biosynthetic process (GO:0031326);; Biological Process: organic cyclic compound biosynthetic process (GO:1901362);;	K09422|1e-141|osa:4344665|Os08g0151300	Transcription factor MYB86 GN=F21E10.4 OS=Arabidopsis thaliana (Mouse-ear cress) PE=2 SV=1	Transcription factor MYB86 [Aegilops tauschii]
c187029.graph_c0	1.8454e-116	-6.61028	--	Molecular Function: DNA binding (GO:0003677);; Molecular Function: chromatin binding (GO:0003682);;	K09422|1e-142|sbi:SORBI_02g040480|hypothetical protein	Transcription factor MYB86 GN=F21E10.4 OS=Arabidopsis thaliana (Mouse-ear cress) PE=2 SV=1	predicted protein [Hordeum vulgare subsp. vulgare]
c186839.graph_c0	1.59538e-200	-6.85214	--	Molecular Function: DNA binding (GO:0003677);; Molecular Function: chromatin binding (GO:0003682);;	K09422|0.0|osa:4337756|Os05g0140100	Transcription factor MYB86 GN=F21E10.4 OS=Arabidopsis thaliana (Mouse-ear cress) PE=2 SV=1	Transcription factor MYB86 [Aegilops tauschii]
c183974.graph_c0	3.15747e-71	-5.86237	--	Molecular Function: DNA binding (GO:0003677);; Molecular Function: chromatin binding (GO:0003682);;	K09422|1e-140|sbi:SORBI_03g024500|hypothetical protein	Myb-related protein Hv33 GN=MYB2 OS=Hordeum vulgare (Barley) PE=2 SV=3	Myb-related protein Hv33 [Triticum urartu]
c180022.graph_c1	4.0623e-53	#NAME?	--	Molecular Function: binding (GO:0005488);;	K09422|6e-54|sbi:SORBI_01g034270|hypothetical protein	Myb-related protein Hv33 GN=MYB2 OS=Hordeum vulgare (Barley) PE=2 SV=3	predicted protein [Hordeum vulgare subsp. vulgare]
c181407.graph_c1	1.01345e-41	-5.01667	--	Molecular Function: DNA binding (GO:0003677);; Molecular Function: chromatin binding (GO:0003682);;	K09422|1e-106|osa:4324241|Os01g0702700	Myb-related protein Hv33 GN=MYB2 OS=Hordeum vulgare (Barley) PE=2 SV=3	Myb-related protein Hv33 [Aegilops tauschii]
c189574.graph_c1	3.55969e-68	-4.97234	--	Cellular Component: condensed chromosome (GO:0000793);; Molecular Function: DNA binding (GO:0003677);; Molecular Function: chromatin binding (GO:0003682);; Molecular Function: sequence-specific DNA binding transcription factor activity (GO:0003700);; Cellular Component: nucleolus (GO:0005730);; Cellular Component: mitochondrion (GO:0005739);; Biological Process: asymmetric cell division (GO:00083…	K09422|1e-180|sbi:SORBI_08g018840|hypothetical protein	Protein rough sheath 2 GN=RS2 OS=Zea mays (Maize) PE=1 SV=1	Myb transcription factor [Triticum aestivum]
c180230.graph_c0	5.5324e-28	-3.86318	--	Molecular Function: binding (GO:0005488);; Cellular Component: plastid (GO:0009536);;	--	Myb-related protein 3R-1 GN=MYB3R-1 OS=Arabidopsis thaliana (Mouse-ear cress) PE=2 SV=1	Myb-related protein 3R-1 [Triticum urartu]
c176080.graph_c0	3.46501e-13	-4.2681	--	Molecular Function: DNA binding (GO:0003677);; Molecular Function: chromatin binding (GO:0003682);;	--	Putative Myb family transcription factor At1g14600 GN=At1g14600 OS=Arabidopsis thaliana (Mouse-ear cress) PE=2 SV=2	predicted protein [Hordeum vulgare subsp. vulgare]
c178588.graph_c0	5.28708e-41	-6.8068	--	Molecular Function: binding (GO:0005488);; Biological Process: response to chemical (GO:0042221);;	K09422|4e-73|osa:4329770|Os02g0579300	Myb-related protein Pp1 (Fragment) GN=PP1 OS=Physcomitrella patens subsp. patens (Moss) PE=2 SV=1	PREDICTED: transcription factor MYB32-like [Brachypodium distachyon]

## Sheet: Table S3
Table S3 List of unigenes involved in defense response that is differentially expressed in EBZ versus NEZ
Unigene ID	FDR	log2(Fold change)	COG_class_annotation	GO_annotation	KEGG_annotation	Swissprot_annotation	nr_annotation
c155755.graph_c0	8.77487e-09	-4.38089	--	--	--	Pistil-specific extensin-like protein (Precursor) OS=Nicotiana tabacum (Common tobacco) PE=2 SV=1	pathogenesis-related protein 1-like protein [Volvox carteri f. nagariensis]
c189505.graph_c1	2.13481e-62	-5.68096	--	--	--	Disease resistance RPP13-like protein 4 GN=RPP13L4 OS=Arabidopsis thaliana (Mouse-ear cress) PE=2 SV=2	hypothetical protein TRIUR3_25463 [Triticum urartu]
c190144.graph_c0	5.19355e-63	-3.26889	--	Biological Process: defense response (GO:0006952);; Cellular Component: cytoplasmic membrane-bounded vesicle (GO:0016023);; Molecular Function: ADP binding (GO:0043531);;	--	Disease resistance protein RPS2 GN=RPS2 OS=Arabidopsis thaliana (Mouse-ear cress) PE=1 SV=1	PREDICTED: disease resistance protein RPS2-like [Brachypodium distachyon]
c191349.graph_c0	2.33381e-38	-3.93997	--	Cellular Component: mitochondrion (GO:0005739);;	--	Putative disease resistance protein At1g63350 GN=At1g63350 OS=Arabidopsis thaliana (Mouse-ear cress) PE=2 SV=1	PREDICTED: uncharacterized protein LOC100821788 [Brachypodium distachyon]
c186288.graph_c0	2.86566e-27	-4.69318	--	Cellular Component: mitochondrion (GO:0005739);;	--	Disease resistance protein At4g27190 GN=At4g27190 OS=Arabidopsis thaliana (Mouse-ear cress) PE=2 SV=1	Putative disease resistance protein [Aegilops tauschii]
c168756.graph_c0	1.73296e-21	#NAME?	--	Biological Process: polysaccharide biosynthetic process (GO:0000271);; Cellular Component: extracellular region (GO:0005576);; Cellular Component: plasma membrane (GO:0005886);; Biological Process: defense response (GO:0006952);; Biological Process: pattern specification process (GO:0007389);; Biological Process: regulation of cell size (GO:0008361);; Cellular Component: plant-type cell wall (GO:…	--	Defensin-like protein 1 (Precursor) GN=F5O4.10 OS=Arabidopsis thaliana (Mouse-ear cress) PE=2 SV=1	Defensin-like protein 1 [Triticum urartu]
c173887.graph_c0	5.55952e-12	-4.16826	Function unknown	--	--	Putative disease resistance RPP13-like protein 1 GN=RPPL1 OS=Arabidopsis thaliana (Mouse-ear cress) PE=3 SV=1	Disease resistance protein RGA2 [Aegilops tauschii]
c162156.graph_c0	8.69779e-20	#NAME?	--	--	--	Putative disease resistance protein At1g59780 GN=At1g59780 OS=Arabidopsis thaliana (Mouse-ear cress) PE=2 SV=1	PREDICTED: probable disease resistance RPP8-like protein 4-like [Setaria italica]
c178872.graph_c0	1.74514e-33	-5.50655	Function unknown	Cellular Component: extracellular region (GO:0005576);; Cellular Component: cytoplasmic membrane-bounded vesicle (GO:0016023);; Biological Process: root hair cell differentiation (GO:0048765);; Biological Process: response to stimulus (GO:0050896);;	--	Pathogenesis-related protein PR-1 (Precursor) GN=PR-1 OS=Medicago truncatula (Barrel medic) PE=2 SV=1	PREDICTED: pathogenesis-related protein PR-1-like [Brachypodium distachyon]
c162395.graph_c0	3.11625e-10	-5.14564	--	Cellular Component: intracellular membrane-bounded organelle (GO:0043231);; Cellular Component: cytoplasmic part (GO:0044444);;	--	Probable disease resistance protein RXW24L GN=RXW24L OS=Arabidopsis thaliana (Mouse-ear cress) PE=2 SV=1	PREDICTED: probable disease resistance protein At1g59620-like [Brachypodium distachyon]

## Sheet: Table S4
Table S4 Putative epidermal patterning factor (EPF) differentially expressed between NEZ and EBZ
Unigene ID	FDR	log2(Fold change)	COG_class_annotation	GO_annotation	KEGG_annotation	Swissprot_annotation	nr_annotation
c173904.graph_c0	8.87392e-15	-6.9223	--	Biological Process: anatomical structure morphogenesis (GO:0009653);; Biological Process: stomatal complex development (GO:0010374);; Biological Process: single-organism developmental process (GO:0044767);;	--	Protein EPIDERMAL PATTERNING FACTOR 2 (Precursor) GN=EPF2 OS=Arabidopsis thaliana (Mouse-ear cress) PE=2 SV=1	PREDICTED: protein EPIDERMAL PATTERNING FACTOR 2-like [Brachypodium distachyon]
c139719.graph_c0	8.18378e-10	#NAME?	--	--	--	EPIDERMAL PATTERNING FACTOR-like protein 4 (Precursor) GN=EPFL4 OS=Arabidopsis thaliana (Mouse-ear cress) PE=3 SV=1	predicted protein [Hordeum vulgare subsp. vulgare]
c178159.graph_c0	3.10408e-35	-8.49976	--	Biological Process: cell-cell signaling (GO:0007267);; Biological Process: stomatal complex patterning (GO:0010375);; Cellular Component: cytoplasmic membrane-bounded vesicle (GO:0016023);; Biological Process: mRNA modification (GO:0016556);; Biological Process: positive regulation of stomatal complex development (GO:2000123);;	--	EPIDERMAL PATTERNING FACTOR-like protein 9 (Precursor) GN=EPFL9 OS=Arabidopsis thaliana (Mouse-ear cress) PE=1 SV=1	hypothetical protein F775_10865 [Aegilops tauschii]
c177147.graph_c0	2.71435e-12	-4.87021	--	--	--	EPIDERMAL PATTERNING FACTOR-like protein 1 (Precursor) GN=EPFL1 OS=Arabidopsis thaliana (Mouse-ear cress) PE=2 SV=1	putative type 1a plasma membrane receptor [Oryza sativa]

## Sheet: Table S5
Table S5 Putative bHLH transcription factor differentially expressed between NEZ and EBZ
Unigene ID	FDR	log2(Fold change)	COG_class_annotation	GO_annotation	KEGG_annotation	Swissprot_annotation	nr_annotation
c180514.graph_c0	2.05014e-29	#NAME?	Lipid transport and metabolism	--	--	Transcription factor bHLH147 GN=K14A17.17 OS=Arabidopsis thaliana (Mouse-ear cress) PE=1 SV=1	predicted protein [Hordeum vulgare subsp. vulgare]
c161486.graph_c0	0.000184512	-4.0813	--	Molecular Function: protein dimerization activity (GO:0046983);;	--	Transcription factor bHLH13 GN=F6F3.7 OS=Arabidopsis thaliana (Mouse-ear cress) PE=2 SV=1	predicted protein [Hordeum vulgare subsp. vulgare]
c179514.graph_c0	1.09275e-08	-3.19002	--	--	--	Transcription factor bHLH30 OS=Arabidopsis thaliana (Mouse-ear cress) PE=1 SV=1	predicted protein [Hordeum vulgare subsp. vulgare]
c186647.graph_c0	2.86982e-63	-9.36135	--	Cellular Component: nucleus (GO:0005634);; Molecular Function: protein dimerization activity (GO:0046983);;	--	Transcription factor bHLH57 GN=F11O4.13 OS=Arabidopsis thaliana (Mouse-ear cress) PE=2 SV=1	predicted protein [Hordeum vulgare subsp. vulgare]
c175767.graph_c0	3.86193e-12	-3.30418	--	Molecular Function: DNA binding (GO:0003677);; Cellular Component: nucleus (GO:0005634);; Molecular Function: protein dimerization activity (GO:0046983);;	--	Transcription factor bHLH61 GN=F12B17.80 OS=Arabidopsis thaliana (Mouse-ear cress) PE=2 SV=1	PREDICTED: uncharacterized protein LOC100836923 [Brachypodium distachyon]
c189347.graph_c0	2.09689e-51	-3.03985	--	Cellular Component: nucleus (GO:0005634);; Cellular Component: plastid (GO:0009536);; Molecular Function: protein dimerization activity (GO:0046983);;	--	Transcription factor bHLH62 GN=F21O3.5 OS=Arabidopsis thaliana (Mouse-ear cress) PE=2 SV=1	predicted protein [Hordeum vulgare subsp. vulgare]
c188129.graph_c0	5.16279e-33	-5.20255	--	Molecular Function: binding (GO:0005488);; Cellular Component: plastid (GO:0009536);; Biological Process: primary metabolic process (GO:0044238);; Biological Process: biological regulation (GO:0065007);; Biological Process: organic cyclic compound biosynthetic process (GO:1901362);;	--	Transcription factor bHLH62 GN=F21O3.5 OS=Arabidopsis thaliana (Mouse-ear cress) PE=2 SV=1	predicted protein [Hordeum vulgare subsp. vulgare]
c189017.graph_c0	1.12212e-41	-3.08939	--	Cellular Component: nucleus (GO:0005634);; Molecular Function: protein dimerization activity (GO:0046983);;	--	Transcription factor bHLH78 GN=K15N18.2 OS=Arabidopsis thaliana (Mouse-ear cress) PE=2 SV=1	predicted protein [Hordeum vulgare subsp. vulgare]
c179008.graph_c0	1.06143e-25	-4.86327	--	Cellular Component: nucleus (GO:0005634);; Molecular Function: protein dimerization activity (GO:0046983);;	--	Transcription factor bHLH79 GN=MRG21.2 OS=Arabidopsis thaliana (Mouse-ear cress) PE=2 SV=1	PREDICTED: transcription factor bHLH79-like [Brachypodium distachyon]
c177414.graph_c1	8.78897e-27	-5.40328	--	Cellular Component: nucleus (GO:0005634);;	--	Transcription factor bHLH93 GN=K21L13.16 OS=Arabidopsis thaliana (Mouse-ear cress) PE=1 SV=1	PREDICTED: transcription factor bHLH93-like isoform 1 [Brachypodium distachyon]
c177414.graph_c0	1.05913e-16	-4.90994	--	Molecular Function: protein dimerization activity (GO:0046983);;	--	Transcription factor bHLH93 GN=K21L13.16 OS=Arabidopsis thaliana (Mouse-ear cress) PE=1 SV=1	Transcription factor bHLH93 [Triticum urartu]
c171792.graph_c4	1.66164e-26	-5.45028	--	Cellular Component: nucleus (GO:0005634);; Cellular Component: mitochondrion (GO:0005739);; Biological Process: metabolic process (GO:0008152);; Molecular Function: amino acid binding (GO:0016597);; Molecular Function: protein dimerization activity (GO:0046983);;	--	Transcription factor bHLH93 GN=K21L13.16 OS=Arabidopsis thaliana (Mouse-ear cress) PE=1 SV=1	Os05g0337200 [Oryza sativa Japonica Group]
c171746.graph_c3	8.92353e-09	-4.3961	--	Molecular Function: ubiquitin-protein ligase activity (GO:0004842);; Molecular Function: binding (GO:0005488);; Cellular Component: nucleus (GO:0005634);; Biological Process: protein ubiquitination (GO:0016567);;	--	Transcription factor bHLH94 GN=F12K8.16 OS=Arabidopsis thaliana (Mouse-ear cress) PE=2 SV=2	predicted protein [Hordeum vulgare subsp. vulgare]
c174028.graph_c0	4.2678e-18	#NAME?	--	Cellular Component: nucleus (GO:0005634);; Molecular Function: protein dimerization activity (GO:0046983);;	--	Transcription factor bHLH96 GN=T9N14.4 OS=Arabidopsis thaliana (Mouse-ear cress) PE=2 SV=1	hypothetical protein OsI_10315 [Oryza sativa Indica Group]
c181118.graph_c0	4.80473e-16	-3.98375	--	Cellular Component: nucleus (GO:0005634);; Molecular Function: protein dimerization activity (GO:0046983);;	--	Transcription factor bHLH106 GN=T3K9.10 OS=Arabidopsis thaliana (Mouse-ear cress) PE=2 SV=1	PH01B015M02.7 [Phyllostachys edulis]
c173466.graph_c0	5.41044e-15	#NAME?	--	Molecular Function: DNA binding (GO:0003677);; Cellular Component: plastid (GO:0009536);; Molecular Function: protein dimerization activity (GO:0046983);;	--	Transcription factor bHLH135 GN=At1g74500 OS=Arabidopsis thaliana (Mouse-ear cress) PE=1 SV=1	predicted protein [Hordeum vulgare subsp. vulgare]
c176788.graph_c0	4.67778e-65	-6.56431	--	Molecular Function: protein dimerization activity (GO:0046983);;	--	Transcription factor bHLH137 GN=K3K7 OS=Arabidopsis thaliana (Mouse-ear cress) PE=2 SV=1	Transcription factor bHLH137 [Aegilops tauschii]
c177349.graph_c2	3.55735e-35	-4.93711	--	Molecular Function: DNA binding (GO:0003677);; Cellular Component: nucleus (GO:0005634);; Cellular Component: plastid (GO:0009536);; Molecular Function: protein dimerization activity (GO:0046983);;	--	Transcription factor bHLH144 OS=Arabidopsis thaliana (Mouse-ear cress) PE=1 SV=1	Transcription factor bHLH144 [Aegilops tauschii]
c189765.graph_c0	3.34526e-60	-4.25399	--	Cellular Component: nucleus (GO:0005634);; Cellular Component: mitochondrion (GO:0005739);; Molecular Function: protein dimerization activity (GO:0046983);;	--	Transcription factor bHLH145 GN=MPF21.2 OS=Arabidopsis thaliana (Mouse-ear cress) PE=2 SV=1	PREDICTED: transcription factor bHLH145-like [Brachypodium distachyon]
c178414.graph_c0	3.62224e-09	-3.10499	--	--	--	Transcription factor bHLH148 GN=F5E6.8 OS=Arabidopsis thaliana (Mouse-ear cress) PE=1 SV=1	predicted protein [Hordeum vulgare subsp. vulgare]
c181827.graph_c0	2.51135e-20	-3.89774	Translation, ribosomal structure and biogenesis	Molecular Function: binding (GO:0005488);;	--	Transcription factor bHLH148 GN=F5E6.8 OS=Arabidopsis thaliana (Mouse-ear cress) PE=1 SV=1	PREDICTED: transcription factor bHLH148-like [Brachypodium distachyon]
c178410.graph_c0	1.60455e-65	-9.58677	--	--	--	Transcription factor bHLH150 GN=F10A16.9 OS=Arabidopsis thaliana (Mouse-ear cress) PE=1 SV=1	hypothetical protein F775_02544 [Aegilops tauschii]

## Sheet: Table S6
Table S6 Primers of selected genes used for qRT-PCR analysis
Unigene	Primer sequence (5’-3’)	Product length (bp)
c175062.graph_c0	F: GCACCGCGTTCGAGCACAT	138
	R: TGCTGGACGTGTTGCCGAA
c187692.graph_c1	F: GATGAGAATGTTGAGCCGTCGC	156
	R: GCACTTGAACCCAGAGCCGAA
c188331.graph_c0	F: GCTGCTGTTCGCGCTGTCCT	112
	R: GCCCGCGTGGATGCAGAA
c172412.graph_c0	F: GGTGAGTACAATGGATGATGAGGAGA	142
	R: TTCGTGACTTTCGTCCATGTTCTTT
c185377.graph_c1	F: AAATGATGTCTCCTGCCCTCCAA	158
	R: AACATGATCAGACAGCCTACAAGAAGC
c189736.graph_c1	F: AGAACCTCCACGCCTGCGA 19nt	133
	R: GCCTTGTCGACGCCGGTG
c180304.graph_c0	F: TGGGAGTTCGAATTGTTGATGGA	128
	R: TGTCATAGCAACGGCACGGG
c173509.graph_c1	F: CATCTGTTGGTCGTGTTGGTGCT	132
	R: TTACGTTTGGGCCTCCAATGACT
c175683.graph_c1	F: GGAACCAGTCGGCGGCGT	134
	R: GCGCTCCCACACCAGGCT
c179776.graph_c0	F: CGGCAACACCTCGAGCAGC	110
	R: TGAAGCCGCTGCCGAAGG
c181549.graph_c0	F: TCGGGTGGCCCAACACGT	121
	R: ACGCTGGTGATGATGCTCGG
c173346.graph_c2	F: GATTCAGATGGAGGTCACAGGGAG	150
	R: CTCAGGTTTCCGGTGTCTAGTCCA
eEF-1α	F: AGCACGCTCTTCTTGCTTTC	163
	R: GGGACCTTGTCAGGGTTGTA
